# Supplementary material for: Self-Targeting of Carbon Dots into the Cell Nucleus: Diverse Mechanisms of Toxicity in NIH/3T3 and L929 Cells
Source: Int J Mol Sci. 2021 May 25;22(11):5608. doi: 10.3390/ijms22115608 (PMC8198156; doi:10.3390/ijms22115608)
Supplement: Supplementary file 1 [file ijms-22-05608-s001.zip]

Archive with 3 entries (2 files):
- ijms-1225754-suppl 2.0/
- ijms-1225754-suppl 2.0/Video_S1_Real-time_penetration_of_QCDs_400_μg_into_NIH3T3_cells.mp4
- ijms-1225754-suppl 2.0/Video_S2_Real-time_penetration_of_QCDs_400_μgml_into_L929_cells.mp4
